# Supplementary material for: Steelhead trout (Oncorhynchus mykiss) fed probiotic during the earliest developmental stages have enhanced growth rates and intestinal microbiome bacterial diversity
Source: Front Mar Sci. Author manuscript; Available in PMC 2024 Dec 11. (PMC11633451; doi:10.3389/fmars.2022.1021647)
Supplement: Table S3 [file NIHMS2001559-supplement-Table_S3.xlsx]

## Sheet: edited_with_average
	Table S3. ASV relative abundance table.
		T-1		T0	T1		T2				T3
		Egg		Whole Fish	Whole Fish		Intestinal Homogenates				Intestinal Homogenates				Intestinal Swabs
	Taxa	Disinfected	Nondisinfected	N/A	A	B	A	B	C	D	A	B	C	D	A	B	C	D
	Bacillus sp.	0.100 ± 0.010	0.044 ± 0.009	0.293 ± 0.010	0.517 ± 0.010	17.996 ± 0.385	1.143 ± 0.061	41.263 ± 0.955	45.77 ± 1.588	0.943 ± 0.039	10.822 ± 0.657	74.632 ± 0.281	71.671 ± 0.217	3.384 ± 0.080	44.330 ± 1.199	56.468 ± 0.964	60.180 ± 1.083	70.284 ± 1.272
	Methylotenera sp.	41.528 ± 0.875	59.549 ± 1.548	#N/A	#N/A	#N/A	0.265 ± 0.007	5.209 ± 0.193	2.363 ± 0.090	6.614 ± 0.242	0.906 ± 0.013	0.359 ± 0.004	0.514 ± 0.012	0.537 ± 0.009	0.327 ± 0.009	0.101 ± 0.002	0.105 ± 0.003	#N/A
	Acinetobacter sp.	0.466 ± 0.052	0.054 ± 0.007	35.435 ± 0.437	9.809 ± 0.175	4.680 ± 0.104	1.733 ± 0.084	2.303 ± 0.085	1.090 ± 0.047	2.644 ± 0.100	5.366 ± 0.126	1.849 ± 0.061	1.132 ± 0.018	3.343 ± 0.043	3.492 ± 0.172	2.589 ± 0.122	0.487 ± 0.023	2.317 ± 0.165
	Bacteroides sp.	#N/A	#N/A	#N/A	8.377 ± 0.085	6.029 ± 0.065	17.763 ± 0.260	6.042 ± 0.108	3.277 ± 0.067	15.521 ± 0.250	1.193 ± 0.009	0.440 ± 0.004	0.817 ± 0.011	1.893 ± 0.017	#N/A	#N/A	#N/A	#N/A
	Aeromonas sp.	#N/A	0.386 ± 0.076	#N/A	8.769 ± 0.109	3.350 ± 0.064	1.716 ± 0.084	3.031 ± 0.303	3.378 ± 0.363	3.134 ± 0.151	0.959 ± 0.034	0.376 ± 0.012	1.070 ± 0.064	2.984 ± 0.177	5.975 ± 0.517	6.973 ± 0.506	10.532 ± 0.620	1.016 ± 0.073
	Undibacterium sp.	20.185 ± 0.913	19.212 ± 0.548	#N/A	0.263 ± 0.008	#N/A	#N/A	2.482 ± 0.275	1.265 ± 0.141	2.800 ± 0.305	0.859 ± 0.033	0.127 ± 0.005	0.240 ± 0.018	#N/A	#N/A	#N/A	#N/A	0.272 ± 0.027
	Enterobacteriaceae	#N/A	0.022 ± 0.004	#N/A	0.761 ± 0.017	0.495 ± 0.008	0.298 ± 0.023	0.505 ± 0.042	#N/A	1.295 ± 0.117	1.184 ± 0.025	1.623 ± 0.086	1.633 ± 0.101	1.627 ± 0.071	5.492 ± 0.334	10.381 ± 0.471	9.995 ± 0.845	11.123 ± 0.967
	Vibrio sp.	1.282 ± 0.203	0.393 ± 0.074	2.609 ± 0.115	0.401 ± 0.015	0.204 ± 0.007	6.938 ± 0.579	7.586 ± 0.928	1.530 ± 0.127	3.799 ± 0.205	3.942 ± 0.213	1.273 ± 0.090	1.353 ± 0.098	1.659 ± 0.079	3.871 ± 0.233	1.022 ± 0.062	0.195 ± 0.012	3.816 ± 0.376
	Yersiniaceae	#N/A	#N/A	#N/A	2.407 ± 0.038	30.215 ± 0.955	#N/A	#N/A	#N/A	#N/A	#N/A	#N/A	#N/A	#N/A	#N/A	0.175 ± 0.013	#N/A	#N/A
	Pseudomonas sp.	1.631 ± 0.067	0.732 ± 0.032	6.679 ± 0.158	8.410 ± 0.146	1.780 ± 0.041	2.299 ± 0.087	1.288 ± 0.049	0.137 ± 0.004	2.553 ± 0.088	1.429 ± 0.019	0.460 ± 0.007	0.516 ± 0.006	1.804 ± 0.029	0.987 ± 0.031	0.284 ± 0.010	0.185 ± 0.007	0.162 ± 0.006
	Falsiporphyromonas endometrii	#N/A	#N/A	#N/A	4.338 ± 0.069	3.307 ± 0.066	6.839 ± 0.200	3.165 ± 0.140	1.860 ± 0.090	6.885 ± 0.226	#N/A	#N/A	0.196 ± 0.009	0.621 ± 0.014	#N/A	#N/A	#N/A	#N/A
	Pantoea sp.	#N/A	#N/A	#N/A	#N/A	#N/A	#N/A	#N/A	#N/A	#N/A	7.407 ± 0.144	3.315 ± 0.132	3.014 ± 0.051	12.339 ± 0.312	#N/A	#N/A	#N/A	#N/A
	Rhodobacteraceae	#N/A	#N/A	#N/A	1.718 ± 0.027	1.684 ± 0.106	5.262 ± 0.381	3.213 ± 0.351	3.617 ± 0.289	3.777 ± 0.273	1.892 ± 0.042	0.219 ± 0.005	0.223 ± 0.008	0.437 ± 0.010	#N/A	#N/A	0.391 ± 0.039	0.350 ± 0.035
	Lactobacillus amylovorus	#N/A	#N/A	#N/A	#N/A	#N/A	#N/A	0.593 ± 0.021	0.371 ± 0.016	#N/A	7.862 ± 0.100	1.765 ± 0.025	2.448 ± 0.024	9.621 ± 0.088	#N/A	#N/A	#N/A	0.045 ± 0.004
	Aquabacterium sp.	0.844 ± 0.124	#N/A	7.547 ± 0.099	#N/A	#N/A	#N/A	0.226 ± 0.019	0.146 ± 0.007	#N/A	2.978 ± 0.131	1.955 ± 0.062	0.416 ± 0.007	2.777 ± 0.096	1.183 ± 0.055	2.920 ± 0.150	1.358 ± 0.121	0.259 ± 0.022
	Bosea sp.	#N/A	#N/A	#N/A	#N/A	0.166 ± 0.014	5.785 ± 0.373	2.067 ± 0.165	3.072 ± 0.253	4.906 ± 0.327	3.654 ± 0.150	0.148 ± 0.004	0.204 ± 0.007	0.674 ± 0.012	0.252 ± 0.024	#N/A	0.089 ± 0.007	0.634 ± 0.063
	Flavobacterium sp.	7.498 ± 0.242	4.920 ± 0.184	0.965 ± 0.030	1.151 ± 0.017	0.556 ± 0.006	#N/A	2.264 ± 0.106	0.693 ± 0.025	1.722 ± 0.051	#N/A	#N/A	#N/A	#N/A	#N/A	0.129 ± 0.005	#N/A	0.658 ± 0.033
	Comamonadaceae	1.784 ± 0.076	2.598 ± 0.315	3.021 ± 0.075	1.681 ± 0.046	0.184 ± 0.004	#N/A	0.290 ± 0.023	#N/A	0.486 ± 0.024	1.304 ± 0.031	0.295 ± 0.003	0.314 ± 0.007	2.361 ± 0.065	0.640 ± 0.038	0.924 ± 0.040	0.204 ± 0.011	0.360 ± 0.027
	Peptococcus sp.	#N/A	#N/A	#N/A	0.801 ± 0.016	0.485 ± 0.010	1.854 ± 0.058	0.839 ± 0.036	0.695 ± 0.024	2.184 ± 0.094	2.354 ± 0.043	0.772 ± 0.019	0.778 ± 0.010	3.126 ± 0.034	#N/A	#N/A	#N/A	#N/A
	Comamonas sp.	#N/A	#N/A	11.716 ± 0.331	#N/A	#N/A	#N/A	#N/A	#N/A	#N/A	0.684 ± 0.022	0.134 ± 0.005	0.205 ± 0.006	0.480 ± 0.021	0.415 ± 0.032	#N/A	#N/A	#N/A
	Class Gammaproteobacteria	#N/A	0.059 ± 0.012	#N/A	#N/A	#N/A	#N/A	#N/A	#N/A	#N/A	1.540 ± 0.027	0.323 ± 0.007	0.457 ± 0.010	1.737 ± 0.032	3.099 ± 0.162	1.621 ± 0.064	3.209 ± 0.219	1.154 ± 0.074
	Sphingomonas sp.	3.771 ± 0.336	3.279 ± 0.490	1.245 ± 0.109	#N/A	#N/A	2.493 ± 0.223	#N/A	#N/A	#N/A	#N/A	#N/A	0.162 ± 0.008	#N/A	0.175 ± 0.017	0.114 ± 0.008	#N/A	#N/A
	Oribacterium sp.	#N/A	#N/A	#N/A	1.695 ± 0.026	1.277 ± 0.029	2.549 ± 0.094	1.038 ± 0.040	0.643 ± 0.028	2.901 ± 0.099	0.392 ± 0.010	0.079 ± 0.003	#N/A	0.579 ± 0.014	#N/A	#N/A	#N/A	#N/A
	Simkaniaceae	#N/A	#N/A	#N/A	#N/A	#N/A	#N/A	#N/A	#N/A	#N/A	1.437 ± 0.026	0.557 ± 0.016	0.352 ± 0.005	2.283 ± 0.032	3.887 ± 0.306	0.609 ± 0.052	1.237 ± 0.107	0.422 ± 0.036
	Reyranella sp.	#N/A	#N/A	#N/A	#N/A	#N/A	3.409 ± 0.251	0.879 ± 0.066	1.980 ± 0.157	2.226 ± 0.108	0.681 ± 0.018	0.081 ± 0.002	#N/A	0.467 ± 0.016	0.460 ± 0.046	#N/A	0.258 ± 0.016	#N/A
	Lactobacillus sp.	#N/A	#N/A	0.563 ± 0.028	0.310 ± 0.005	0.165 ± 0.003	#N/A	0.315 ± 0.008	0.236 ± 0.005	#N/A	2.897 ± 0.030	0.750 ± 0.008	0.997 ± 0.010	3.459 ± 0.036	#N/A	#N/A	0.110 ± 0.005	#N/A
	Escherichia-Shigella sp.	4.191 ± 0.625	0.174 ± 0.014	3.629 ± 0.204	0.250 ± 0.004	0.277 ± 0.010	0.321 ± 0.014	0.276 ± 0.013	#N/A	0.345 ± 0.020	#N/A	0.092 ± 0.006	#N/A	#N/A	#N/A	#N/A	#N/A	#N/A
	Pseudarcobacter sp.	3.006 ± 0.282	0.573 ± 0.060	5.053 ± 0.172	#N/A	#N/A	#N/A	0.129 ± 0.012	#N/A	#N/A	#N/A	#N/A	#N/A	#N/A	#N/A	#N/A	#N/A	#N/A
	Bacteroides pyogenes	#N/A	#N/A	#N/A	1.464 ± 0.026	1.116 ± 0.024	2.324 ± 0.086	0.672 ± 0.026	0.492 ± 0.027	2.574 ± 0.119	#N/A	#N/A	#N/A	#N/A	#N/A	#N/A	#N/A	#N/A
	Succiniclasticum sp.	#N/A	#N/A	#N/A	1.216 ± 0.020	0.887 ± 0.021	2.143 ± 0.077	0.867 ± 0.041	0.497 ± 0.025	2.004 ± 0.071	#N/A	#N/A	0.164 ± 0.007	0.338 ± 0.011	#N/A	#N/A	#N/A	#N/A
	Candidatus Berkiella sp.	#N/A	#N/A	#N/A	#N/A	#N/A	2.368 ± 0.149	0.901 ± 0.061	2.626 ± 0.168	1.973 ± 0.079	#N/A	#N/A	#N/A	#N/A	#N/A	#N/A	#N/A	#N/A
	Mesorhizobium sp.	#N/A	#N/A	#N/A	0.391 ± 0.007	2.025 ± 0.192	1.517 ± 0.092	0.419 ± 0.033	1.475 ± 0.117	1.471 ± 0.087	#N/A	#N/A	#N/A	#N/A	#N/A	#N/A	0.058 ± 0.005	#N/A
	Veillonella sp.	#N/A	#N/A	#N/A	0.708 ± 0.007	0.612 ± 0.005	0.878 ± 0.016	0.314 ± 0.008	0.274 ± 0.006	1.015 ± 0.021	0.807 ± 0.011	0.326 ± 0.004	0.172 ± 0.002	1.272 ± 0.013	#N/A	0.713 ± 0.036	#N/A	#N/A
	Diplorickettsiaceae	#N/A	#N/A	#N/A	#N/A	#N/A	#N/A	#N/A	#N/A	#N/A	1.048 ± 0.028	0.256 ± 0.008	0.166 ± 0.004	1.228 ± 0.019	1.391 ± 0.079	0.692 ± 0.038	1.442 ± 0.098	0.599 ± 0.047
	Legionella sp.	#N/A	#N/A	0.176 ± 0.011	#N/A	#N/A	0.880 ± 0.051	0.356 ± 0.022	1.056 ± 0.053	0.684 ± 0.033	#N/A	0.103 ± 0.003	0.184 ± 0.005	0.437 ± 0.022	0.627 ± 0.041	0.682 ± 0.035	0.536 ± 0.034	0.366 ± 0.027
	Lacihabitans sp.	#N/A	#N/A	#N/A	4.873 ± 0.134	1.144 ± 0.039	#N/A	#N/A	#N/A	#N/A	#N/A	#N/A	#N/A	#N/A	#N/A	#N/A	#N/A	#N/A
	Lachnospiraceae	0.214 ± 0.012	#N/A	#N/A	0.745 ± 0.007	0.519 ± 0.006	1.014 ± 0.017	0.499 ± 0.009	0.362 ± 0.007	1.458 ± 0.027	0.400 ± 0.004	#N/A	0.147 ± 0.002	0.653 ± 0.005	#N/A	#N/A	#N/A	#N/A
	Unassigned	3.049 ± 0.249	2.495 ± 0.245	#N/A	0.406 ± 0.018	#N/A	#N/A	#N/A	#N/A	#N/A	#N/A	#N/A	#N/A	#N/A	#N/A	#N/A	#N/A	#N/A
	Methylobacterium-Methylorubrum sp.	2.512 ± 0.192	1.928 ± 0.270	0.869 ± 0.072	#N/A	#N/A	0.468 ± 0.052	0.134 ± 0.011	#N/A	#N/A	#N/A	#N/A	#N/A	#N/A	#N/A	#N/A	#N/A	#N/A
	Psychrobacter sp.	#N/A	#N/A	#N/A	#N/A	#N/A	#N/A	#N/A	5.752 ± 0.718	#N/A	#N/A	#N/A	#N/A	#N/A	#N/A	#N/A	#N/A	#N/A
	Psychrobacter alimentarius	#N/A	#N/A	#N/A	#N/A	#N/A	2.882 ± 0.183	1.834 ± 0.218	#N/A	0.792 ± 0.063	#N/A	#N/A	#N/A	#N/A	0.205 ± 0.020	#N/A	#N/A	#N/A
	Pirellulaceae	#N/A	#N/A	#N/A	#N/A	#N/A	#N/A	#N/A	#N/A	#N/A	1.906 ± 0.031	0.281 ± 0.004	0.435 ± 0.007	1.068 ± 0.019	0.680 ± 0.015	0.480 ± 0.015	0.341 ± 0.009	0.450 ± 0.018
	Order Oscillospirales	#N/A	#N/A	#N/A	0.823 ± 0.012	0.607 ± 0.014	1.334 ± 0.052	0.638 ± 0.028	0.447 ± 0.024	1.437 ± 0.059	#N/A	#N/A	#N/A	#N/A	#N/A	#N/A	#N/A	#N/A
	Massilia sp.	0.158 ± 0.019	#N/A	#N/A	2.534 ± 0.067	1.089 ± 0.034	#N/A	#N/A	#N/A	#N/A	0.455 ± 0.012	0.107 ± 0.003	0.151 ± 0.004	0.547 ± 0.014	#N/A	#N/A	#N/A	#N/A
	Catenibacillus sp.	#N/A	#N/A	#N/A	#N/A	#N/A	#N/A	#N/A	#N/A	#N/A	1.682 ± 0.032	0.480 ± 0.011	0.572 ± 0.008	2.141 ± 0.031	#N/A	#N/A	#N/A	#N/A
	Halieaceae	#N/A	#N/A	#N/A	1.283 ± 0.022	0.295 ± 0.004	0.456 ± 0.014	0.174 ± 0.004	0.211 ± 0.005	0.330 ± 0.010	0.973 ± 0.018	0.082 ± 0.001	0.137 ± 0.002	0.674 ± 0.008	#N/A	#N/A	0.060 ± 0.003	0.060 ± 0.003
	Polyangiaceae	#N/A	#N/A	#N/A	#N/A	#N/A	#N/A	#N/A	#N/A	#N/A	0.900 ± 0.046	#N/A	0.667 ± 0.056	#N/A	2.280 ± 0.207	#N/A	0.736 ± 0.082	0.059 ± 0.006
	Order Lactobacillales	#N/A	#N/A	#N/A	#N/A	#N/A	#N/A	#N/A	#N/A	#N/A	1.764 ± 0.040	0.576 ± 0.014	0.504 ± 0.012	1.776 ± 0.018	#N/A	#N/A	#N/A	#N/A
	Photobacterium sp.	#N/A	#N/A	#N/A	1.073 ± 0.024	0.480 ± 0.013	0.973 ± 0.066	#N/A	#N/A	0.355 ± 0.019	#N/A	0.089 ± 0.004	#N/A	1.488 ± 0.094	#N/A	#N/A	#N/A	#N/A
	Order Chitinophagales	#N/A	#N/A	#N/A	3.476 ± 0.050	0.763 ± 0.014	#N/A	#N/A	#N/A	#N/A	#N/A	#N/A	#N/A	#N/A	#N/A	#N/A	#N/A	#N/A
	Enhydrobacter sp.	#N/A	#N/A	#N/A	#N/A	#N/A	#N/A	0.149 ± 0.016	#N/A	#N/A	#N/A	#N/A	#N/A	3.401 ± 0.270	0.532 ± 0.053	#N/A	#N/A	#N/A
	Shinella sp.	#N/A	#N/A	#N/A	#N/A	#N/A	0.374 ± 0.024	#N/A	0.137 ± 0.009	0.737 ± 0.072	0.563 ± 0.042	#N/A	#N/A	#N/A	#N/A	#N/A	1.817 ± 0.201	0.413 ± 0.041
	Curtobacterium sp.	#N/A	#N/A	#N/A	#N/A	#N/A	#N/A	#N/A	#N/A	#N/A	1.779 ± 0.026	0.395 ± 0.007	0.437 ± 0.007	1.392 ± 0.022	#N/A	#N/A	#N/A	#N/A
	Shewanella sp.	0.067 ± 0.008	0.029 ± 0.006	0.188 ± 0.019	2.159 ± 0.043	1.300 ± 0.037	#N/A	#N/A	#N/A	#N/A	#N/A	#N/A	#N/A	#N/A	#N/A	0.237 ± 0.024	#N/A	#N/A
	Aquicella sp.	#N/A	#N/A	#N/A	#N/A	#N/A	#N/A	#N/A	#N/A	#N/A	#N/A	0.197 ± 0.003	#N/A	1.268 ± 0.029	0.471 ± 0.021	0.408 ± 0.018	0.914 ± 0.057	0.415 ± 0.031
	Verrucomicrobiaceae	#N/A	#N/A	0.299 ± 0.010	2.017 ± 0.020	1.341 ± 0.019	#N/A	#N/A	#N/A	#N/A	#N/A	#N/A	#N/A	#N/A	#N/A	#N/A	#N/A	#N/A
	Devosia sp.	#N/A	#N/A	#N/A	0.253 ± 0.006	0.210 ± 0.018	1.030 ± 0.066	0.277 ± 0.025	0.692 ± 0.056	0.776 ± 0.045	#N/A	#N/A	#N/A	#N/A	0.325 ± 0.023	#N/A	#N/A	#N/A
	Moraxellaceae	#N/A	#N/A	#N/A	2.460 ± 0.018	1.082 ± 0.013	#N/A	#N/A	#N/A	#N/A	#N/A	#N/A	#N/A	#N/A	#N/A	#N/A	#N/A	#N/A
	Sutterella sp.	#N/A	#N/A	#N/A	0.412 ± 0.008	0.288 ± 0.006	1.507 ± 0.061	0.198 ± 0.010	0.210 ± 0.009	0.864 ± 0.029	#N/A	#N/A	#N/A	#N/A	#N/A	#N/A	#N/A	#N/A
	Luteolibacter sp.	#N/A	#N/A	#N/A	2.125 ± 0.043	1.294 ± 0.034	#N/A	#N/A	#N/A	#N/A	#N/A	#N/A	#N/A	#N/A	#N/A	#N/A	#N/A	#N/A
	Rhodoferax sp.	0.271 ± 0.014	0.307 ± 0.034	#N/A	1.405 ± 0.028	1.322 ± 0.026	#N/A	#N/A	#N/A	#N/A	#N/A	#N/A	#N/A	#N/A	#N/A	#N/A	#N/A	#N/A
	Acidovorax sp.	0.140 ± 0.016	0.074 ± 0.010	1.106 ± 0.036	#N/A	#N/A	#N/A	#N/A	#N/A	#N/A	0.398 ± 0.014	0.198 ± 0.008	#N/A	0.493 ± 0.013	0.308 ± 0.015	0.337 ± 0.023	0.231 ± 0.022	#N/A
	Lactobacillus aviarius	#N/A	#N/A	#N/A	#N/A	#N/A	#N/A	0.329 ± 0.014	0.170 ± 0.008	#N/A	0.812 ± 0.016	0.296 ± 0.005	0.368 ± 0.005	1.221 ± 0.021	#N/A	#N/A	#N/A	#N/A
	Terrimicrobium sp.	#N/A	#N/A	#N/A	#N/A	#N/A	#N/A	#N/A	0.396 ± 0.009	0.313 ± 0.013	0.901 ± 0.014	#N/A	0.157 ± 0.004	#N/A	1.019 ± 0.035	#N/A	0.168 ± 0.005	0.183 ± 0.007
	Staphylococcus sp.	0.128 ± 0.013	0.063 ± 0.006	0.218 ± 0.017	0.404 ± 0.009	0.173 ± 0.004	#N/A	0.303 ± 0.010	0.153 ± 0.007	0.494 ± 0.017	0.626 ± 0.014	0.091 ± 0.002	#N/A	0.369 ± 0.011	#N/A	#N/A	#N/A	#N/A
	Thermus scotoductus	0.17 ± 0.018	0.251 ± 0.048	2.458 ± 0.109	#N/A	#N/A	#N/A	#N/A	#N/A	#N/A	#N/A	#N/A	#N/A	#N/A	#N/A	#N/A	#N/A	#N/A
	Rubinisphaeraceae	#N/A	#N/A	#N/A	#N/A	#N/A	0.290 ± 0.009	0.130 ± 0.007	0.286 ± 0.013	0.351 ± 0.013	0.609 ± 0.022	#N/A	#N/A	#N/A	0.300 ± 0.011	0.605 ± 0.030	0.269 ± 0.014	#N/A
	Paracoccus sp.	#N/A	#N/A	#N/A	#N/A	#N/A	0.813 ± 0.072	#N/A	#N/A	#N/A	#N/A	#N/A	#N/A	#N/A	1.986 ± 0.191	#N/A	#N/A	#N/A
	Order Rhizobiales	#N/A	#N/A	#N/A	#N/A	#N/A	#N/A	#N/A	#N/A	#N/A	0.552 ± 0.009	#N/A	0.113 ± 0.003	#N/A	0.814 ± 0.022	0.323 ± 0.010	0.554 ± 0.015	0.438 ± 0.015
	Ureibacillus thermosphaericus	#N/A	#N/A	#N/A	#N/A	#N/A	#N/A	#N/A	#N/A	#N/A	#N/A	#N/A	#N/A	#N/A	1.488 ± 0.145	0.937 ± 0.086	0.269 ± 0.027	#N/A
	Order Planctomycetales	#N/A	#N/A	#N/A	#N/A	#N/A	0.336 ± 0.020	#N/A	0.364 ± 0.033	0.280 ± 0.020	0.540 ± 0.019	0.153 ± 0.005	#N/A	0.860 ± 0.022	#N/A	#N/A	0.072 ± 0.005	#N/A
	Rhizobiaceae	#N/A	0.263 ± 0.025	#N/A	#N/A	0.209 ± 0.009	0.662 ± 0.015	0.163 ± 0.004	0.342 ± 0.009	0.467 ± 0.012	#N/A	#N/A	#N/A	#N/A	0.255 ± 0.007	#N/A	0.182 ± 0.007	0.051 ± 0.002
	Pseudochrobactrum sp.	#N/A	#N/A	#N/A	#N/A	#N/A	#N/A	#N/A	2.519 ± 0.315	#N/A	#N/A	#N/A	#N/A	#N/A	#N/A	#N/A	#N/A	#N/A
	Alloprevotella sp.	#N/A	#N/A	#N/A	0.472 ± 0.007	0.317 ± 0.005	0.652 ± 0.017	0.252 ± 0.006	0.150 ± 0.004	0.626 ± 0.016	#N/A	#N/A	#N/A	#N/A	#N/A	#N/A	#N/A	#N/A
	Geobacillus sp.	#N/A	#N/A	#N/A	#N/A	#N/A	#N/A	#N/A	#N/A	#N/A	1.179 ± 0.018	0.273 ± 0.005	0.291 ± 0.003	0.700 ± 0.014	#N/A	#N/A	#N/A	#N/A
	Clostridium cochlearium	#N/A	#N/A	#N/A	1.239 ± 0.026	0.529 ± 0.012	0.388 ± 0.025	0.214 ± 0.011	#N/A	#N/A	#N/A	#N/A	#N/A	#N/A	#N/A	#N/A	#N/A	#N/A
	Phreatobacter sp.	#N/A	#N/A	#N/A	#N/A	#N/A	0.740 ± 0.026	#N/A	#N/A	0.259 ± 0.009	0.945 ± 0.026	#N/A	#N/A	#N/A	#N/A	#N/A	0.093 ± 0.005	0.194 ± 0.010
	Rhodobacter sp.	#N/A	#N/A	#N/A	#N/A	#N/A	0.465 ± 0.041	0.592 ± 0.074	0.484 ± 0.041	0.585 ± 0.048	#N/A	#N/A	#N/A	#N/A	#N/A	#N/A	0.081 ± 0.008	#N/A
	Alkanindiges sp.	#N/A	#N/A	#N/A	0.931 ± 0.016	1.256 ± 0.032	#N/A	#N/A	#N/A	#N/A	#N/A	#N/A	#N/A	#N/A	#N/A	#N/A	#N/A	#N/A
	Kurthia sp.	#N/A	#N/A	#N/A	#N/A	#N/A	#N/A	#N/A	#N/A	#N/A	0.999 ± 0.023	0.107 ± 0.002	0.270 ± 0.003	0.633 ± 0.015	#N/A	#N/A	#N/A	#N/A
	Clostridium perfringens	#N/A	#N/A	#N/A	0.246 ± 0.006	#N/A	#N/A	#N/A	#N/A	#N/A	0.699 ± 0.018	0.118 ± 0.002	0.159 ± 0.003	0.727 ± 0.014	#N/A	#N/A	#N/A	#N/A
	Bacillus smithii	#N/A	#N/A	#N/A	#N/A	#N/A	#N/A	#N/A	#N/A	#N/A	0.634 ± 0.016	0.100 ± 0.003	0.172 ± 0.006	0.998 ± 0.030	#N/A	#N/A	#N/A	#N/A
	Pediococcus acidilactici	#N/A	#N/A	#N/A	0.382 ± 0.007	0.198 ± 0.004	0.256 ± 0.011	0.303 ± 0.013	0.221 ± 0.008	0.421 ± 0.021	#N/A	#N/A	#N/A	#N/A	#N/A	#N/A	#N/A	#N/A
	Candidatus Ovatusbacter sp.	#N/A	#N/A	#N/A	#N/A	#N/A	#N/A	#N/A	#N/A	#N/A	#N/A	#N/A	#N/A	#N/A	0.862 ± 0.067	0.276 ± 0.019	0.377 ± 0.022	0.200 ± 0.016
	Photobacterium damselae	#N/A	#N/A	#N/A	1.101 ± 0.022	0.565 ± 0.014	#N/A	#N/A	#N/A	#N/A	#N/A	#N/A	#N/A	#N/A	#N/A	#N/A	#N/A	#N/A
	Cloacibacterium sp.	0.083 ± 0.008	#N/A	#N/A	#N/A	#N/A	#N/A	#N/A	#N/A	#N/A	#N/A	0.094 ± 0.003	#N/A	#N/A	#N/A	1.335 ± 0.115	#N/A	#N/A
	Weissella sp.	#N/A	#N/A	#N/A	0.329 ± 0.007	0.184 ± 0.004	0.582 ± 0.040	#N/A	#N/A	0.398 ± 0.025	#N/A	#N/A	#N/A	#N/A	#N/A	#N/A	#N/A	#N/A
	Leucobacter sp.	#N/A	#N/A	#N/A	#N/A	#N/A	#N/A	#N/A	1.461 ± 0.179	#N/A	#N/A	#N/A	#N/A	#N/A	#N/A	#N/A	#N/A	#N/A
	Fibrobacteraceae	0.066 ± 0.010	#N/A	#N/A	#N/A	#N/A	#N/A	#N/A	#N/A	#N/A	#N/A	0.196 ± 0.006	#N/A	0.566 ± 0.018	#N/A	0.243 ± 0.016	#N/A	0.345 ± 0.034
	Haloimpatiens sp.	#N/A	#N/A	#N/A	#N/A	#N/A	0.822 ± 0.047	0.142 ± 0.008	#N/A	0.388 ± 0.017	#N/A	#N/A	#N/A	#N/A	#N/A	#N/A	#N/A	#N/A
	Corynebacterium sp.	#N/A	#N/A	#N/A	#N/A	#N/A	#N/A	#N/A	0.476 ± 0.059	0.274 ± 0.027	#N/A	#N/A	#N/A	#N/A	#N/A	0.546 ± 0.055	0.050 ± 0.006	#N/A
	Neochlamydia sp.	#N/A	#N/A	#N/A	#N/A	#N/A	#N/A	#N/A	0.571 ± 0.046	0.636 ± 0.040	#N/A	#N/A	#N/A	#N/A	#N/A	#N/A	#N/A	0.087 ± 0.007
	Thermobacillus composti	#N/A	#N/A	#N/A	#N/A	#N/A	#N/A	#N/A	#N/A	#N/A	#N/A	#N/A	#N/A	#N/A	0.886 ± 0.068	0.208 ± 0.017	0.192 ± 0.016	#N/A
	Rikenellaceae	#N/A	#N/A	#N/A	#N/A	0.156 ± 0.004	0.442 ± 0.016	0.186 ± 0.010	#N/A	0.495 ± 0.019	#N/A	#N/A	#N/A	#N/A	#N/A	#N/A	#N/A	#N/A
	Clostridium chauvoei	#N/A	#N/A	#N/A	#N/A	#N/A	0.436 ± 0.020	0.218 ± 0.013	0.162 ± 0.008	0.457 ± 0.026	#N/A	#N/A	#N/A	#N/A	#N/A	#N/A	#N/A	#N/A
	Sphingobium sp.	#N/A	0.061 ± 0.012	1.118 ± 0.048	#N/A	#N/A	#N/A	#N/A	#N/A	#N/A	#N/A	#N/A	#N/A	#N/A	#N/A	#N/A	#N/A	#N/A
	Vagococcus teuberi	#N/A	#N/A	#N/A	#N/A	#N/A	#N/A	#N/A	#N/A	#N/A	0.489 ± 0.017	0.100 ± 0.002	#N/A	0.574 ± 0.014	#N/A	#N/A	#N/A	#N/A
	Microbacteriaceae	#N/A	#N/A	0.333 ± 0.023	#N/A	#N/A	#N/A	#N/A	#N/A	#N/A	#N/A	#N/A	#N/A	#N/A	0.469 ± 0.024	0.317 ± 0.032	#N/A	#N/A
	Spirochaetaceae	0.488 ± 0.081	0.078 ± 0.010	0.508 ± 0.031	#N/A	#N/A	#N/A	#N/A	#N/A	#N/A	#N/A	#N/A	#N/A	#N/A	#N/A	#N/A	#N/A	#N/A
	Vermiphilaceae sp.	#N/A	#N/A	#N/A	#N/A	#N/A	#N/A	#N/A	#N/A	#N/A	#N/A	#N/A	#N/A	#N/A	0.321 ± 0.022	0.466 ± 0.020	0.115 ± 0.010	0.156 ± 0.011
	Bergeyella sp.	#N/A	#N/A	#N/A	#N/A	#N/A	#N/A	#N/A	#N/A	#N/A	#N/A	#N/A	#N/A	#N/A	#N/A	1.048 ± 0.105	#N/A	#N/A
	Sphingomonas faeni	0.381 ± 0.040	0.214 ± 0.031	0.364 ± 0.014	#N/A	#N/A	#N/A	#N/A	#N/A	#N/A	#N/A	#N/A	#N/A	#N/A	#N/A	#N/A	#N/A	#N/A
	Cytophaga hutchinsonii	#N/A	0.034 ± 0.007	0.820 ± 0.052	#N/A	#N/A	#N/A	#N/A	#N/A	#N/A	#N/A	#N/A	#N/A	#N/A	#N/A	0.089 ± 0.009	#N/A	#N/A
	Mycobacterium sp.	#N/A	#N/A	0.565 ± 0.046	#N/A	#N/A	#N/A	#N/A	#N/A	#N/A	#N/A	#N/A	#N/A	#N/A	0.358 ± 0.021	#N/A	#N/A	#N/A
	Coxiella sp.	#N/A	#N/A	#N/A	#N/A	#N/A	#N/A	#N/A	#N/A	#N/A	0.460 ± 0.026	#N/A	#N/A	#N/A	0.388 ± 0.037	#N/A	#N/A	0.047 ± 0.003
	Thermobacillus sp.	#N/A	#N/A	#N/A	#N/A	#N/A	#N/A	#N/A	#N/A	#N/A	#N/A	#N/A	#N/A	#N/A	#N/A	0.675 ± 0.033	0.198 ± 0.008	#N/A
	Thermoactinomyces sp.	#N/A	#N/A	#N/A	#N/A	#N/A	#N/A	#N/A	#N/A	#N/A	#N/A	#N/A	#N/A	#N/A	0.153 ± 0.013	0.615 ± 0.061	0.081 ± 0.009	#N/A
	Zoogloea sp.	#N/A	#N/A	0.719 ± 0.019	#N/A	#N/A	#N/A	#N/A	#N/A	#N/A	#N/A	#N/A	#N/A	#N/A	#N/A	#N/A	0.094 ± 0.010	#N/A
	Paenarthrobacter sp.	0.515 ± 0.036	0.288 ± 0.029	#N/A	#N/A	#N/A	#N/A	#N/A	#N/A	#N/A	#N/A	#N/A	#N/A	#N/A	#N/A	#N/A	#N/A	#N/A
	Lachnoclostridium sp.	#N/A	#N/A	#N/A	#N/A	#N/A	#N/A	#N/A	#N/A	#N/A	#N/A	0.112 ± 0.001	0.144 ± 0.002	0.511 ± 0.007	#N/A	#N/A	#N/A	#N/A
	Enterococcus sp.	#N/A	#N/A	#N/A	#N/A	#N/A	#N/A	#N/A	0.193 ± 0.013	#N/A	#N/A	#N/A	#N/A	0.568 ± 0.011	#N/A	#N/A	#N/A	#N/A
	Ralstonia sp.	#N/A	#N/A	#N/A	#N/A	#N/A	0.568 ± 0.071	#N/A	#N/A	#N/A	#N/A	#N/A	#N/A	#N/A	#N/A	0.164 ± 0.016	#N/A	#N/A
	Weeksellaceae	#N/A	#N/A	#N/A	#N/A	#N/A	#N/A	#N/A	#N/A	#N/A	#N/A	#N/A	#N/A	#N/A	#N/A	0.713 ± 0.071	#N/A	#N/A
	Janthinobacterium sp.	#N/A	0.042 ± 0.006	#N/A	0.500 ± 0.011	0.167 ± 0.010	#N/A	#N/A	#N/A	#N/A	#N/A	#N/A	#N/A	#N/A	#N/A	#N/A	#N/A	#N/A
	Herminiimonas sp.	0.297 ± 0.033	0.147 ± 0.011	0.261 ± 0.011	#N/A	#N/A	#N/A	#N/A	#N/A	#N/A	#N/A	#N/A	#N/A	#N/A	#N/A	#N/A	#N/A	#N/A
	Gracilibacteria sp.	#N/A	#N/A	#N/A	0.503 ± 0.005	0.164 ± 0.001	#N/A	#N/A	#N/A	#N/A	#N/A	#N/A	#N/A	#N/A	#N/A	#N/A	#N/A	#N/A
	Methylobacterium hispanicum	0.443 ± 0.037	0.200 ± 0.036	#N/A	#N/A	#N/A	#N/A	#N/A	#N/A	#N/A	#N/A	#N/A	#N/A	#N/A	#N/A	#N/A	#N/A	#N/A
	Exiguobacterium sp.	#N/A	#N/A	#N/A	#N/A	#N/A	#N/A	#N/A	#N/A	0.510 ± 0.039	#N/A	#N/A	0.111 ± 0.005	#N/A	#N/A	#N/A	#N/A	#N/A
	Enterococcus cecorum	#N/A	#N/A	#N/A	#N/A	#N/A	0.343 ± 0.021	#N/A	#N/A	0.272 ± 0.019	#N/A	#N/A	#N/A	#N/A	#N/A	#N/A	#N/A	#N/A
	Phenylobacterium sp.	#N/A	#N/A	0.600 ± 0.046	#N/A	#N/A	#N/A	#N/A	#N/A	#N/A	#N/A	#N/A	#N/A	#N/A	#N/A	#N/A	#N/A	#N/A
	Rhodococcus sp.	#N/A	#N/A	#N/A	#N/A	#N/A	#N/A	0.152 ± 0.012	#N/A	#N/A	#N/A	#N/A	#N/A	#N/A	0.388 ± 0.036	#N/A	0.056 ± 0.005	#N/A
	Frisingicoccus sp.	#N/A	#N/A	#N/A	#N/A	#N/A	#N/A	#N/A	#N/A	#N/A	0.388 ± 0.008	0.082 ± 0.002	0.119 ± 0.003	#N/A	#N/A	#N/A	#N/A	#N/A
	Aureimonas sp.	#N/A	#N/A	0.580 ± 0.058	#N/A	#N/A	#N/A	#N/A	#N/A	#N/A	#N/A	#N/A	#N/A	#N/A	#N/A	#N/A	#N/A	#N/A
	Rhizobacter sp.	0.343 ± 0.042	0.234 ± 0.023	#N/A	#N/A	#N/A	#N/A	#N/A	#N/A	#N/A	#N/A	#N/A	#N/A	#N/A	#N/A	#N/A	#N/A	#N/A
	Bauldia sp.	#N/A	#N/A	#N/A	#N/A	#N/A	#N/A	#N/A	#N/A	#N/A	#N/A	#N/A	#N/A	#N/A	0.159 ± 0.011	#N/A	0.309 ± 0.026	0.098 ± 0.006
	Microtrichaceae	#N/A	#N/A	#N/A	#N/A	#N/A	#N/A	#N/A	#N/A	#N/A	#N/A	#N/A	#N/A	#N/A	0.549 ± 0.025	#N/A	#N/A	#N/A
	Savagea sp.	#N/A	#N/A	#N/A	#N/A	#N/A	#N/A	#N/A	#N/A	#N/A	0.426 ± 0.013	#N/A	0.115 ± 0.004	#N/A	#N/A	#N/A	#N/A	#N/A
	Lentimonas sp.	#N/A	#N/A	#N/A	#N/A	#N/A	#N/A	#N/A	#N/A	#N/A	#N/A	#N/A	#N/A	#N/A	0.227 ± 0.012	0.198 ± 0.013	0.112 ± 0.008	#N/A
	Cellvibrio sp.	#N/A	0.043 ± 0.003	0.264 ± 0.009	#N/A	#N/A	#N/A	#N/A	#N/A	#N/A	#N/A	#N/A	0.137 ± 0.002	#N/A	#N/A	0.088 ± 0.003	#N/A	#N/A
	Sporosarcina sp.	#N/A	#N/A	#N/A	#N/A	#N/A	#N/A	#N/A	#N/A	#N/A	0.373 ± 0.008	#N/A	0.156 ± 0.006	#N/A	#N/A	#N/A	#N/A	#N/A
	Hydrogenophaga sp.	0.054 ± 0.009	#N/A	0.391 ± 0.027	#N/A	#N/A	#N/A	#N/A	#N/A	#N/A	#N/A	#N/A	#N/A	#N/A	#N/A	#N/A	#N/A	0.050 ± 0.005
	Sinobaca sp.	#N/A	#N/A	#N/A	#N/A	#N/A	#N/A	#N/A	#N/A	#N/A	#N/A	#N/A	#N/A	#N/A	#N/A	0.487 ± 0.049	#N/A	#N/A
	Rudanella sp.	#N/A	#N/A	#N/A	0.480 ± 0.009	#N/A	#N/A	#N/A	#N/A	#N/A	#N/A	#N/A	#N/A	#N/A	#N/A	#N/A	#N/A	#N/A
	Pedobacter sp.	#N/A	#N/A	#N/A	0.319 ± 0.006	0.143 ± 0.002	#N/A	#N/A	#N/A	#N/A	#N/A	#N/A	#N/A	#N/A	#N/A	#N/A	#N/A	#N/A
	Hyphomicrobium sp.	0.403 ± 0.032	0.030 ± 0.004	#N/A	#N/A	#N/A	#N/A	#N/A	#N/A	#N/A	#N/A	#N/A	#N/A	#N/A	#N/A	#N/A	#N/A	#N/A
	Siphonobacter sp.	#N/A	#N/A	0.421 ± 0.042	#N/A	#N/A	#N/A	#N/A	#N/A	#N/A	#N/A	#N/A	#N/A	#N/A	#N/A	#N/A	#N/A	#N/A
	Galbitalea sp.	#N/A	#N/A	#N/A	#N/A	#N/A	#N/A	#N/A	#N/A	#N/A	#N/A	#N/A	#N/A	#N/A	0.300 ± 0.023	#N/A	0.071 ± 0.005	0.047 ± 0.004
	Rhizorhapis sp.	0.417 ± 0.069	#N/A	#N/A	#N/A	#N/A	#N/A	#N/A	#N/A	#N/A	#N/A	#N/A	#N/A	#N/A	#N/A	#N/A	#N/A	#N/A
	Pyramidobacter sp.	#N/A	#N/A	#N/A	#N/A	#N/A	0.414 ± 0.016	#N/A	#N/A	#N/A	#N/A	#N/A	#N/A	#N/A	#N/A	#N/A	#N/A	#N/A
	Pediococcus sp.	#N/A	#N/A	#N/A	#N/A	#N/A	0.413 ± 0.052	#N/A	#N/A	#N/A	#N/A	#N/A	#N/A	#N/A	#N/A	#N/A	#N/A	#N/A
	Clostridium novyi	#N/A	#N/A	#N/A	#N/A	#N/A	#N/A	#N/A	#N/A	#N/A	#N/A	#N/A	#N/A	0.405 ± 0.012	#N/A	#N/A	#N/A	#N/A
	Bdellovibrio sp.	0.061 ± 0.003	#N/A	#N/A	#N/A	#N/A	#N/A	#N/A	0.167 ± 0.004	#N/A	#N/A	#N/A	#N/A	#N/A	#N/A	#N/A	#N/A	0.176 ± 0.006
	Clostridiaceae	#N/A	#N/A	#N/A	#N/A	#N/A	#N/A	#N/A	#N/A	#N/A	#N/A	#N/A	#N/A	0.389 ± 0.002	#N/A	#N/A	#N/A	#N/A
	Dokdonella sp.	#N/A	#N/A	#N/A	#N/A	#N/A	#N/A	#N/A	#N/A	#N/A	#N/A	#N/A	#N/A	#N/A	0.379 ± 0.038	#N/A	#N/A	#N/A
	Sandaracinus sp.	#N/A	#N/A	#N/A	0.372 ± 0.008	#N/A	#N/A	#N/A	#N/A	#N/A	#N/A	#N/A	#N/A	#N/A	#N/A	#N/A	#N/A	#N/A
	Aminobacter sp.	#N/A	#N/A	#N/A	#N/A	0.367 ± 0.036	#N/A	#N/A	#N/A	#N/A	#N/A	#N/A	#N/A	#N/A	#N/A	#N/A	#N/A	#N/A
	Arthrobacter agilis	#N/A	#N/A	#N/A	#N/A	#N/A	#N/A	#N/A	#N/A	0.362 ± 0.045	#N/A	#N/A	#N/A	#N/A	#N/A	#N/A	#N/A	#N/A
	Lactobacillus agilis	#N/A	#N/A	#N/A	#N/A	#N/A	0.355 ± 0.040	#N/A	#N/A	#N/A	#N/A	#N/A	#N/A	#N/A	#N/A	#N/A	#N/A	#N/A
	Asticcacaulis sp.	#N/A	#N/A	0.350 ± 0.020	#N/A	#N/A	#N/A	#N/A	#N/A	#N/A	#N/A	#N/A	#N/A	#N/A	#N/A	#N/A	#N/A	#N/A
	Order Cytophagales	#N/A	#N/A	0.331 ± 0.012	#N/A	#N/A	#N/A	#N/A	#N/A	#N/A	#N/A	#N/A	#N/A	#N/A	#N/A	#N/A	#N/A	#N/A
	Sediminibacterium sp.	#N/A	#N/A	0.263 ± 0.016	#N/A	#N/A	#N/A	#N/A	#N/A	#N/A	#N/A	#N/A	#N/A	#N/A	#N/A	#N/A	#N/A	0.068 ± 0.007
	Desulfovibrio desulfuricans	#N/A	#N/A	#N/A	#N/A	#N/A	0.328 ± 0.036	#N/A	#N/A	#N/A	#N/A	#N/A	#N/A	#N/A	#N/A	#N/A	#N/A	#N/A
	Shewanella baltica	0.079 ± 0.013	0.062 ± 0.007	0.185 ± 0.019	#N/A	#N/A	#N/A	#N/A	#N/A	#N/A	#N/A	#N/A	#N/A	#N/A	#N/A	#N/A	#N/A	#N/A
	Oceanobacillus caeni	#N/A	#N/A	#N/A	#N/A	#N/A	#N/A	0.174 ± 0.006	0.151 ± 0.005	#N/A	#N/A	#N/A	#N/A	#N/A	#N/A	#N/A	#N/A	#N/A
	Tepidimonas sp.	0.136 ± 0.009	0.034 ± 0.004	#N/A	#N/A	#N/A	#N/A	#N/A	#N/A	#N/A	#N/A	#N/A	#N/A	#N/A	#N/A	0.144 ± 0.008	#N/A	#N/A
	Dietzia sp.	#N/A	#N/A	#N/A	#N/A	#N/A	#N/A	#N/A	#N/A	#N/A	#N/A	#N/A	#N/A	#N/A	#N/A	0.313 ± 0.031	#N/A	#N/A
	Bacillaceae	#N/A	#N/A	0.305 ± 0.031	#N/A	#N/A	#N/A	#N/A	#N/A	#N/A	#N/A	#N/A	#N/A	#N/A	#N/A	#N/A	#N/A	#N/A
	Brevundimonas sp.	0.077 ± 0.011	#N/A	#N/A	#N/A	#N/A	#N/A	#N/A	#N/A	#N/A	#N/A	#N/A	#N/A	#N/A	0.222 ± 0.015	#N/A	#N/A	#N/A
	Order Sphingobacteriales	#N/A	0.027 ± 0.001	0.270 ± 0.007	#N/A	#N/A	#N/A	#N/A	#N/A	#N/A	#N/A	#N/A	#N/A	#N/A	#N/A	#N/A	#N/A	#N/A
	Corynebacterium tuberculostearicum	0.071 ± 0.010	#N/A	#N/A	#N/A	#N/A	#N/A	#N/A	#N/A	#N/A	#N/A	#N/A	#N/A	#N/A	0.224 ± 0.022	#N/A	#N/A	#N/A
	Vulcaniibacterium sp.	#N/A	#N/A	0.291 ± 0.020	#N/A	#N/A	#N/A	#N/A	#N/A	#N/A	#N/A	#N/A	#N/A	#N/A	#N/A	#N/A	#N/A	#N/A
	Leuconostoc sp.	#N/A	#N/A	#N/A	#N/A	#N/A	#N/A	#N/A	#N/A	#N/A	#N/A	#N/A	#N/A	#N/A	#N/A	#N/A	0.290 ± 0.032	#N/A
	Class Polyangia	0.162 ± 0.011	0.122 ± 0.009	#N/A	#N/A	#N/A	#N/A	#N/A	#N/A	#N/A	#N/A	#N/A	#N/A	#N/A	#N/A	#N/A	#N/A	#N/A
	Marivita sp.	#N/A	#N/A	0.275 ± 0.028	#N/A	#N/A	#N/A	#N/A	#N/A	#N/A	#N/A	#N/A	#N/A	#N/A	#N/A	#N/A	#N/A	#N/A
	Cellulomonas sp.	#N/A	#N/A	#N/A	#N/A	#N/A	#N/A	#N/A	#N/A	#N/A	#N/A	#N/A	#N/A	#N/A	#N/A	0.128 ± 0.013	#N/A	0.142 ± 0.012
	Gemmata sp.	#N/A	#N/A	0.269 ± 0.009	#N/A	#N/A	#N/A	#N/A	#N/A	#N/A	#N/A	#N/A	#N/A	#N/A	#N/A	#N/A	#N/A	#N/A
	Stenotrophomonas rhizophila	#N/A	#N/A	#N/A	#N/A	#N/A	#N/A	#N/A	0.269 ± 0.025	#N/A	#N/A	#N/A	#N/A	#N/A	#N/A	#N/A	#N/A	#N/A
	Porphyrobacter sp.	#N/A	#N/A	#N/A	#N/A	#N/A	#N/A	#N/A	#N/A	#N/A	#N/A	#N/A	#N/A	#N/A	0.264 ± 0.024	#N/A	#N/A	#N/A
	Altererythrobacter sp.	#N/A	#N/A	0.253 ± 0.025	#N/A	#N/A	#N/A	#N/A	#N/A	#N/A	#N/A	#N/A	#N/A	#N/A	#N/A	#N/A	#N/A	#N/A
	Jeotgalicoccus sp.	#N/A	#N/A	#N/A	#N/A	#N/A	#N/A	0.252 ± 0.014	#N/A	#N/A	#N/A	#N/A	#N/A	#N/A	#N/A	#N/A	#N/A	#N/A
	Fluviicola sp.	#N/A	#N/A	#N/A	0.248 ± 0.005	#N/A	#N/A	#N/A	#N/A	#N/A	#N/A	#N/A	#N/A	#N/A	#N/A	#N/A	#N/A	#N/A
	Bradyrhizobium sp.	#N/A	#N/A	#N/A	#N/A	#N/A	#N/A	#N/A	#N/A	#N/A	#N/A	#N/A	#N/A	#N/A	0.247 ± 0.020	#N/A	#N/A	#N/A
	Xanthobacteraceae	#N/A	#N/A	#N/A	#N/A	#N/A	#N/A	#N/A	#N/A	#N/A	#N/A	#N/A	#N/A	#N/A	#N/A	#N/A	0.124 ± 0.008	0.116 ± 0.006
	Sphingobium yanoikuyae	#N/A	0.028 ± 0.006	0.208 ± 0.010	#N/A	#N/A	#N/A	#N/A	#N/A	#N/A	#N/A	#N/A	#N/A	#N/A	#N/A	#N/A	#N/A	#N/A
	Psychromonas sp.	0.189 ± 0.032	0.046 ± 0.006	#N/A	#N/A	#N/A	#N/A	#N/A	#N/A	#N/A	#N/A	#N/A	#N/A	#N/A	#N/A	#N/A	#N/A	#N/A
	Order Thermomicrobiales	#N/A	#N/A	#N/A	#N/A	#N/A	#N/A	#N/A	#N/A	#N/A	#N/A	#N/A	#N/A	#N/A	0.186 ± 0.009	#N/A	0.049 ± 0.002	#N/A
	Denitratisoma sp.	#N/A	#N/A	0.234 ± 0.017	#N/A	#N/A	#N/A	#N/A	#N/A	#N/A	#N/A	#N/A	#N/A	#N/A	#N/A	#N/A	#N/A	#N/A
	Novosphingobium sp.	#N/A	#N/A	0.219 ± 0.016	#N/A	#N/A	#N/A	#N/A	#N/A	#N/A	#N/A	#N/A	#N/A	#N/A	#N/A	#N/A	#N/A	#N/A
	Shewanella denitrificans	#N/A	#N/A	0.214 ± 0.021	#N/A	#N/A	#N/A	#N/A	#N/A	#N/A	#N/A	#N/A	#N/A	#N/A	#N/A	#N/A	#N/A	#N/A
	Nitrosomonadaceae	#N/A	#N/A	0.201 ± 0.020	#N/A	#N/A	#N/A	#N/A	#N/A	#N/A	#N/A	#N/A	#N/A	#N/A	#N/A	#N/A	#N/A	#N/A
	Bacillus thermolactis	#N/A	#N/A	#N/A	#N/A	#N/A	#N/A	#N/A	#N/A	#N/A	#N/A	#N/A	#N/A	#N/A	#N/A	0.201 ± 0.019	#N/A	#N/A
	Alcaligenaceae	#N/A	#N/A	0.200 ± 0.011	#N/A	#N/A	#N/A	#N/A	#N/A	#N/A	#N/A	#N/A	#N/A	#N/A	#N/A	#N/A	#N/A	#N/A
	Meiothermus sp.	#N/A	#N/A	#N/A	#N/A	#N/A	#N/A	#N/A	#N/A	#N/A	#N/A	#N/A	#N/A	#N/A	0.200 ± 0.020	#N/A	#N/A	#N/A
	Beutenbergiaceae	#N/A	#N/A	0.199 ± 0.020	#N/A	#N/A	#N/A	#N/A	#N/A	#N/A	#N/A	#N/A	#N/A	#N/A	#N/A	#N/A	#N/A	#N/A
	Delftia sp.	#N/A	#N/A	0.194 ± 0.010	#N/A	#N/A	#N/A	#N/A	#N/A	#N/A	#N/A	#N/A	#N/A	#N/A	#N/A	#N/A	#N/A	#N/A
	Acinetobacter baumannii	#N/A	0.193 ± 0.039	#N/A	#N/A	#N/A	#N/A	#N/A	#N/A	#N/A	#N/A	#N/A	#N/A	#N/A	#N/A	#N/A	#N/A	#N/A
	Holosporaceae	#N/A	0.027 ± 0.005	#N/A	#N/A	#N/A	#N/A	#N/A	#N/A	#N/A	#N/A	#N/A	#N/A	#N/A	#N/A	#N/A	0.164 ± 0.017	#N/A
	Candidatus Methylomirabilis sp.	#N/A	#N/A	#N/A	#N/A	#N/A	#N/A	#N/A	#N/A	#N/A	#N/A	#N/A	#N/A	#N/A	#N/A	#N/A	#N/A	0.187 ± 0.019
	Cerasibacillus sp.	#N/A	#N/A	#N/A	#N/A	0.179 ± 0.014	#N/A	#N/A	#N/A	#N/A	#N/A	#N/A	#N/A	#N/A	#N/A	#N/A	#N/A	#N/A
	Order Gaiellales	0.151 ± 0.013	0.025 ± 0.002	#N/A	#N/A	#N/A	#N/A	#N/A	#N/A	#N/A	#N/A	#N/A	#N/A	#N/A	#N/A	#N/A	#N/A	#N/A
	Anoxybacillus sp.	#N/A	#N/A	#N/A	#N/A	#N/A	#N/A	#N/A	#N/A	#N/A	#N/A	#N/A	#N/A	#N/A	#N/A	#N/A	#N/A	0.176 ± 0.018
	Carnobacterium sp.	#N/A	#N/A	#N/A	#N/A	#N/A	#N/A	#N/A	0.165 ± 0.008	#N/A	#N/A	#N/A	#N/A	#N/A	#N/A	#N/A	#N/A	#N/A
	Sphingomonas changbaiensis	#N/A	#N/A	#N/A	#N/A	#N/A	#N/A	#N/A	#N/A	#N/A	#N/A	#N/A	#N/A	#N/A	#N/A	#N/A	0.163 ± 0.018	#N/A
	Cardiobacteriaceae	#N/A	#N/A	#N/A	#N/A	0.161 ± 0.004	#N/A	#N/A	#N/A	#N/A	#N/A	#N/A	#N/A	#N/A	#N/A	#N/A	#N/A	#N/A
	Proteus sp.	#N/A	#N/A	#N/A	#N/A	#N/A	#N/A	#N/A	#N/A	#N/A	#N/A	#N/A	0.159 ± 0.003	#N/A	#N/A	#N/A	#N/A	#N/A
	Nocardioides sp.	#N/A	#N/A	#N/A	#N/A	#N/A	#N/A	#N/A	#N/A	#N/A	#N/A	#N/A	#N/A	#N/A	0.158 ± 0.015	#N/A	#N/A	#N/A
	Savagea faecisuis	#N/A	#N/A	#N/A	#N/A	#N/A	#N/A	#N/A	#N/A	#N/A	#N/A	#N/A	0.149 ± 0.006	#N/A	#N/A	#N/A	#N/A	#N/A
	Starkeya sp.	#N/A	#N/A	#N/A	#N/A	#N/A	#N/A	#N/A	#N/A	#N/A	#N/A	#N/A	#N/A	#N/A	#N/A	#N/A	#N/A	0.142 ± 0.014
	Macrococcus sp.	#N/A	#N/A	#N/A	#N/A	#N/A	#N/A	#N/A	#N/A	#N/A	#N/A	#N/A	#N/A	#N/A	#N/A	0.134 ± 0.013	#N/A	#N/A
	Lactobacillus murinus	#N/A	#N/A	#N/A	#N/A	#N/A	#N/A	#N/A	#N/A	#N/A	#N/A	#N/A	#N/A	#N/A	#N/A	#N/A	#N/A	0.124 ± 0.012
	Pirellula sp.	0.123 ± 0.009	#N/A	#N/A	#N/A	#N/A	#N/A	#N/A	#N/A	#N/A	#N/A	#N/A	#N/A	#N/A	#N/A	#N/A	#N/A	#N/A
	Afipia sp.	#N/A	#N/A	#N/A	#N/A	#N/A	#N/A	#N/A	#N/A	#N/A	#N/A	#N/A	#N/A	#N/A	#N/A	#N/A	#N/A	0.122 ± 0.012
	Aliivibrio sp.	#N/A	#N/A	#N/A	#N/A	#N/A	#N/A	#N/A	#N/A	#N/A	#N/A	#N/A	0.121 ± 0.010	#N/A	#N/A	#N/A	#N/A	#N/A
	Roseomonas sp.	0.087 ± 0.005	0.030 ± 0.002	#N/A	#N/A	#N/A	#N/A	#N/A	#N/A	#N/A	#N/A	#N/A	#N/A	#N/A	#N/A	#N/A	#N/A	#N/A
	Candidatus Protochlamydia sp.	#N/A	#N/A	#N/A	#N/A	#N/A	#N/A	#N/A	#N/A	#N/A	#N/A	#N/A	#N/A	#N/A	#N/A	#N/A	#N/A	0.114 ± 0.011
	Candidatus Vogelbacteria sp.	#N/A	#N/A	#N/A	#N/A	#N/A	#N/A	#N/A	#N/A	#N/A	#N/A	#N/A	#N/A	#N/A	#N/A	0.110 ± 0.011	#N/A	#N/A
	Sulfurospirillum sp.	0.104 ± 0.014	#N/A	#N/A	#N/A	#N/A	#N/A	#N/A	#N/A	#N/A	#N/A	#N/A	#N/A	#N/A	#N/A	#N/A	#N/A	#N/A
	Labrys sp.	#N/A	#N/A	#N/A	#N/A	#N/A	#N/A	#N/A	#N/A	#N/A	#N/A	#N/A	#N/A	#N/A	#N/A	0.102 ± 0.010	#N/A	#N/A
	Order Bacillales	#N/A	#N/A	#N/A	#N/A	#N/A	#N/A	#N/A	#N/A	#N/A	#N/A	#N/A	#N/A	#N/A	#N/A	#N/A	#N/A	0.101 ± 0.010
	Schlegelella sp.	#N/A	#N/A	#N/A	#N/A	#N/A	#N/A	#N/A	#N/A	#N/A	#N/A	#N/A	#N/A	#N/A	#N/A	0.100 ± 0.006	#N/A	#N/A
	Marmoricola sp.	#N/A	#N/A	#N/A	#N/A	#N/A	#N/A	#N/A	#N/A	#N/A	#N/A	#N/A	#N/A	#N/A	#N/A	#N/A	#N/A	0.100 ± 0.010
	Kocuria sp.	#N/A	0.098 ± 0.020	#N/A	#N/A	#N/A	#N/A	#N/A	#N/A	#N/A	#N/A	#N/A	#N/A	#N/A	#N/A	#N/A	#N/A	#N/A
	Hydrogenophilaceae	0.096 ± 0.006	#N/A	#N/A	#N/A	#N/A	#N/A	#N/A	#N/A	#N/A	#N/A	#N/A	#N/A	#N/A	#N/A	#N/A	#N/A	#N/A
	Thermomonas sp.	#N/A	#N/A	#N/A	#N/A	#N/A	#N/A	#N/A	#N/A	#N/A	#N/A	#N/A	#N/A	#N/A	#N/A	0.093 ± 0.009	#N/A	#N/A
	Curvibacter sp.	#N/A	#N/A	#N/A	#N/A	#N/A	#N/A	#N/A	#N/A	#N/A	#N/A	#N/A	#N/A	#N/A	#N/A	#N/A	#N/A	0.093 ± 0.009
	Virgibacillus sp.	#N/A	#N/A	#N/A	#N/A	#N/A	#N/A	#N/A	#N/A	#N/A	#N/A	#N/A	#N/A	#N/A	#N/A	#N/A	#N/A	0.093 ± 0.009
	Cnuella sp.	#N/A	#N/A	#N/A	#N/A	#N/A	#N/A	#N/A	#N/A	#N/A	#N/A	#N/A	#N/A	#N/A	#N/A	0.090 ± 0.009	#N/A	#N/A
	Actinomyces sp.	0.089 ± 0.012	#N/A	#N/A	#N/A	#N/A	#N/A	#N/A	#N/A	#N/A	#N/A	#N/A	#N/A	#N/A	#N/A	#N/A	#N/A	#N/A
	Sphingomonas phyllosphaerae	#N/A	0.085 ± 0.016	#N/A	#N/A	#N/A	#N/A	#N/A	#N/A	#N/A	#N/A	#N/A	#N/A	#N/A	#N/A	#N/A	#N/A	#N/A
	Mobilicoccus pelagius	#N/A	#N/A	#N/A	#N/A	#N/A	#N/A	#N/A	#N/A	#N/A	#N/A	0.082 ± 0.007	#N/A	#N/A	#N/A	#N/A	#N/A	#N/A
	Megasphaera elsdenii	#N/A	#N/A	#N/A	#N/A	#N/A	#N/A	#N/A	#N/A	#N/A	#N/A	0.082 ± 0.003	#N/A	#N/A	#N/A	#N/A	#N/A	#N/A
	Microvirga sp.	#N/A	#N/A	#N/A	#N/A	#N/A	#N/A	#N/A	#N/A	#N/A	#N/A	0.081 ± 0.007	#N/A	#N/A	#N/A	#N/A	#N/A	#N/A
	Azospira sp.	#N/A	#N/A	#N/A	#N/A	#N/A	#N/A	#N/A	#N/A	#N/A	#N/A	#N/A	#N/A	#N/A	#N/A	#N/A	0.075 ± 0.008	#N/A
	Oerskovia sp.	#N/A	#N/A	#N/A	#N/A	#N/A	#N/A	#N/A	#N/A	#N/A	#N/A	#N/A	#N/A	#N/A	#N/A	#N/A	#N/A	0.068 ± 0.007
	Chryseobacterium sp.	0.061 ± 0.010	#N/A	#N/A	#N/A	#N/A	#N/A	#N/A	#N/A	#N/A	#N/A	#N/A	#N/A	#N/A	#N/A	#N/A	#N/A	#N/A
	Deep_Sea_Euryarchaeotic_Group(DSEG)	0.059 ± 0.010	#N/A	#N/A	#N/A	#N/A	#N/A	#N/A	#N/A	#N/A	#N/A	#N/A	#N/A	#N/A	#N/A	#N/A	#N/A	#N/A
	Muricoccus sp.	#N/A	0.059 ± 0.012	#N/A	#N/A	#N/A	#N/A	#N/A	#N/A	#N/A	#N/A	#N/A	#N/A	#N/A	#N/A	#N/A	#N/A	#N/A
	Fimbriimonadales sp.	0.057 ± 0.009	#N/A	#N/A	#N/A	#N/A	#N/A	#N/A	#N/A	#N/A	#N/A	#N/A	#N/A	#N/A	#N/A	#N/A	#N/A	#N/A
	Shewanella livingstonensis	0.055 ± 0.006	#N/A	#N/A	#N/A	#N/A	#N/A	#N/A	#N/A	#N/A	#N/A	#N/A	#N/A	#N/A	#N/A	#N/A	#N/A	#N/A
	Asticcacaulis excentricus	#N/A	#N/A	#N/A	#N/A	#N/A	#N/A	#N/A	#N/A	#N/A	#N/A	#N/A	#N/A	#N/A	#N/A	#N/A	#N/A	0.055 ± 0.005
	Order Solirubrobacterales	#N/A	#N/A	#N/A	#N/A	#N/A	#N/A	#N/A	#N/A	#N/A	#N/A	#N/A	#N/A	#N/A	#N/A	#N/A	0.054 ± 0.003	#N/A
	Shewanella aestuarii	0.053 ± 0.009	#N/A	#N/A	#N/A	#N/A	#N/A	#N/A	#N/A	#N/A	#N/A	#N/A	#N/A	#N/A	#N/A	#N/A	#N/A	#N/A
	Meiothermus silvanus	#N/A	0.052 ± 0.010	#N/A	#N/A	#N/A	#N/A	#N/A	#N/A	#N/A	#N/A	#N/A	#N/A	#N/A	#N/A	#N/A	#N/A	#N/A
	Agrobacterium agile	#N/A	0.021 ± 0.004	#N/A	#N/A	#N/A	#N/A	#N/A	#N/A	#N/A	#N/A	#N/A	#N/A	#N/A	#N/A	#N/A	#N/A	#N/A
	Polaromonas sp.	#N/A	0.021 ± 0.004	#N/A	#N/A	#N/A	#N/A	#N/A	#N/A	#N/A	#N/A	#N/A	#N/A	#N/A	#N/A	#N/A	#N/A	#N/A
	Streptomyces sp.	#N/A	0.020 ± 0.004	#N/A	#N/A	#N/A	#N/A	#N/A	#N/A	#N/A	#N/A	#N/A	#N/A	#N/A	#N/A	#N/A	#N/A	#N/A
